# Supplementary material for: Exfoliation and Reassembly Routes to a Ge/RuO2 Nanocomposite as an Anode for Advanced Lithium-Ion Batteries
Source: Int J Mol Sci. 2022 Oct 4;23(19):11766. doi: 10.3390/ijms231911766 (PMC9569558; doi:10.3390/ijms231911766)
Supplement: Supplementary file 1 [file ijms-23-11766-s001.zip]

Archive with 1 entries (1 files):
- ijms-1929799-supplementary.pdf
